# Supplementary material for: Synergistic Roles of InlA, InlB and LLO in the Infection of Trigeminal Ganglion Neurons by Ovine-Derived Listeria monocytogenes LM90SB2
Source: Animals (Basel). 2026 Apr 30;16(9):1383. doi: 10.3390/ani16091383 (PMC13162993; doi:10.3390/ani16091383)
Supplement: Supplementary file 1 [file animals-16-01383-s001.zip]

Archive with 1 entries (1 files):
- animals-4180484-supplementary.pdf
